# Supplementary material for: Hippocampal transcriptome analysis following maternal separation implicates altered RNA processing in a mouse model of fetal alcohol spectrum disorder
Source: J Neurodev Disord. 2020 May 16;12:15. doi: 10.1186/s11689-020-09316-3 (PMC7231420; doi:10.1186/s11689-020-09316-3)
Supplement: Supplementary file 1 — Additional file 1: Supplementary Table 1. Read mapping statistics following RNA-Seq and pseudoalignment of reads via kallisto, alignment via HISAT2 and feature association using featureCounts. [file 11689_2020_9316_MOESM1_ESM.xlsx]

## Sheet: Read Mapping Statistics
Prenatal treatment	Postnatal treatment	Group	Sample ID	Total processed reads	Pseudoaligned reads (kallisto)	Aligned reads (HISAT2)	Successfully assigned fragments (featureCounts)	Difference between kallisto and HISAT2 > featureCounts	Uniquely mapped reads (kallisto)	Multi-mapped reads (kallisto)	Non-mapped reads (kallisto)	Uniquely mapped reads (HISAT2)	Multi-mapped reads (HISAT2)	Non-mapped reads (HISAT2)
Control	Control	Control	CC19-5	18059636	13053473 (72.28%)	15461256 (85.61%)	13097397 (72.52%)	-43924 (-0.24%)	4812139 (36.86%)	8241334 (63.14%)	5006163 (27.72%)	13458552 (74.52%)	2002704 (11.09%)	2598380 (14.39%)
Control	Control	Control	CC18-5	16858034	12148157 (72.06%)	14532030 (86.2%)	12142944 (72.03%)	5213 (0.03%)	4456289 (36.68%)	7691868 (63.32%)	4709877 (27.94%)	12644297 (75%)	1887733 (11.2%)	2326004 (13.8%)
Control	Control	Control	CC10-7	19901561	13416225 (67.41%)	16594331 (83.38%)	13419437 (67.43%)	-3212 (-0.02%)	4917401 (36.65%)	8498824 (63.35%)	6485336 (32.59%)	14085477 (70.78%)	2508854 (12.61%)	3307230 (16.62%)
Control	Stress	Stress	CS18-2	20961646	15060196 (71.85%)	18093057 (86.32%)	14869470 (70.94%)	190726 (0.91%)	5551751 (36.86%)	9508445 (63.14%)	5901450 (28.15%)	15511180 (74%)	2581877 (12.32%)	2868589 (13.68%)
Control	Stress	Stress	CS10-4	17233196	12417524 (72.06%)	14707852 (85.35%)	12291539 (71.32%)	125985 (0.73%)	4545698 (36.61%)	7871826 (63.39%)	4815672 (27.94%)	12866052 (74.66%)	1841800 (10.69%)	2525344 (14.65%)
Control	Stress	Stress	CS07-2	21927501	14521973 (66.23%)	18465720 (84.21%)	14758654 (67.31%)	-236681 (-1.08%)	5322094 (36.65%)	9199879 (63.35%)	7405528 (33.77%)	15369516 (70.09%)	3096204 (14.12%)	3461781 (15.79%)
Ethanol	Control	Ethanol	EC31-5	20157771	15038239 (74.6%)	17642991 (87.52%)	14803303 (73.44%)	234936 (1.17%)	5486156 (36.48%)	9552083 (63.52%)	5119532 (25.4%)	15541694 (77.1%)	2101297 (10.42%)	2514780 (12.48%)
Ethanol	Control	Ethanol	EC22-7	19884564	12311281 (61.91%)	16940669 (85.2%)	12926150 (65.01%)	-614869 (-3.09%)	4632403 (37.63%)	7678878 (62.37%)	7573283 (38.09%)	13830187 (69.55%)	3110482 (15.64%)	2943895 (14.8%)
Ethanol	Control	Ethanol	EC05-5	20687853	14348817 (69.36%)	18057745 (87.29%)	14478319 (69.98%)	-129502 (-0.63%)	5347074 (37.26%)	9001743 (62.74%)	6339036 (30.64%)	15383176 (74.36%)	2674569 (12.93%)	2630108 (12.71%)
Ethanol	Stress	Ethanol + stress	ES22-4	19626221	13041690 (66.45%)	16963386 (86.43%)	13464230 (68.6%)	-422540 (-2.15%)	4926144 (37.77%)	8115546 (62.23%)	6584531 (33.55%)	14283450 (72.78%)	2679936 (13.65%)	2665835 (13.58%)
Ethanol	Stress	Ethanol + stress	ES21-4	21851098	14321259 (65.54%)	18774161 (85.92%)	14823963 (67.84%)	-502704 (-2.3%)	5409882 (37.78%)	8911377 (62.22%)	7529839 (34.46%)	15827225 (72.43%)	2946936 (13.49%)	3076937 (14.08%)
Ethanol	Stress	Ethanol + stress	ES20-1	19088967	14475675 (75.83%)	16801322 (88.02%)	14352874 (75.19%)	122801 (0.64%)	5296289 (36.59%)	9179386 (63.41%)	4613292 (24.17%)	14893906 (78.02%)	1907416 (9.99%)	2287645 (11.98%)
