# Supplementary material for: Hippocampal transcriptome analysis following maternal separation implicates altered RNA processing in a mouse model of fetal alcohol spectrum disorder
Source: J Neurodev Disord. 2020 May 16;12:15. doi: 10.1186/s11689-020-09316-3 (PMC7231420; doi:10.1186/s11689-020-09316-3)
Supplement: Supplementary file 7 — Additional file 7: Supplementary Table 5. Top 25 genes for Ethanol, Stress, and Ethanol + Stress as compared to controls via the kallisto-sleuth pipeline found using the HISAT2-featureCounts-DESeq2 pipeline. [file 11689_2020_9316_MOESM7_ESM.xlsx]

## Sheet: Ethanol Top 25 Genes (sleuth)
Column Legend
Gene	Gene symbol for transcripts as annotated by BioMart
p-value (sleuth)	p-value of the sleuth model
Beta (sleuth)	beta value as effect size from sleuth
p-value (DESeq2)	Wald test p-value: Ethanol vs Control (from DESeq2)
q-value (DESeq2)	false discovery rate adjusted p-value (DESeq2), using Benjamini-Hochberg
Log2 Fold Change (DESeq2)	effect size estimate; logarithmic scale to base 2 of fold change of Ethanol vs Control (from DESeq2)
Gene	p-value (sleuth)	Beta (sleuth)	p-value (DESeq2)	q-value (DESeq2)	Log2 Fold Change (DESeq2)
Hba-a1	0.000290586	0.86384	7.26806e-06	0.000147912	1.28488
Alas2	1.04258e-05	1.20885	1.2326e-05	0.000147912	1.19906
Hba-a2	0.000424418	0.835622	0.000201356	0.00161085	1.15508
Slitrk2	0.00108113	-0.322702	0.0228937	0.119723	-0.268012
Slc17a5	0.00171102	-0.336243	0.0249423	0.119723	-0.302859
Msi1	0.00155377	0.483864	0.0344793	0.137917	0.442459
Pcdh19	0.000528117	-0.659554	0.05288	0.181303	-0.333779
Bcorl1	0.00150341	4.25901	0.176265	0.528795	0.208714
Gng7	0.000482533	-5.56601	0.21736	0.579626	0.2013
Zmym3	0.000777141	3.40203	0.399197	0.84866	-0.115102
Myo6	0.000878155	-3.62465	0.404998	0.84866	-0.12976
Krba1	0.00108718	2.40217	0.42433	0.84866	0.0883137
Arpp21	0.00125046	2.66427	0.478406	0.86388	0.128184
Dok7	0.000788158	-3.70025	0.50393	0.86388	0.0880941
Slc25a40	0.00128872	-3.33901	0.704041	0.982643	-0.0651062
Adcy4	0.000703804	3.81995	0.779461	0.982643	-0.082702
Srsf5	0.000316735	0.462602	0.814935	0.982643	0.0338605
Robo4	0.000126807	3.95223	0.835217	0.982643	-0.0564105
Gstcd	0.000283237	3.65831	0.865047	0.982643	0.0395212
Ngf	0.000561936	-3.09032	0.872488	0.982643	-0.0396338
Suv39h2	0.00134024	3.63797	0.89379	0.982643	-0.0277271
Ncald	0.000442852	-5.28714	0.932893	0.982643	0.00700423
Itgb5	0.00155311	-4.56688	0.947201	0.982643	0.00796456
Sclt1	0.000890616	-4.39975	0.982643	0.982643	-0.00381315
A230050P20Rik	0.00161338	0.697781	-		-

## Sheet: Stress Top 25 Genes (sleuth)
Column Legend
Gene	Gene symbol for transcripts as annotated by BioMart
p-value (sleuth)	p-value of the sleuth model
Beta (sleuth)	beta value as effect size from sleuth
p-value (DESeq2)	Wald test p-value: Stress vs Control (from DESeq2)
q-value (DESeq2)	false discovery rate adjusted p-value (DESeq2), using Benjamini-Hochberg
Log2 Fold Change (DESeq2)	effect size estimate; logarithmic scale to base 2 of fold change of Stress vs Control (from DESeq2)
Gene	p-value (sleuth)	Beta (sleuth)	p-value (DESeq2)	q-value (DESeq2)	Log2 Fold Change (DESeq2)
Kdm6a	0.000166244	4.59443	0.107293	0.988247	-0.175185
Krba1	0.000719151	2.4869	0.246606	0.988247	-0.129638
Gstcd	0.000861059	3.35821	0.392862	0.988247	0.197419
Tpp2	0.00176927	-4.64336	0.49359	0.988247	-0.10023
0610010F05Rik	0.00145923	-4.42984	0.554429	0.988247	0.0592371
Myo6	3.34056e-06	-5.06472	0.573012	0.988247	-0.0878191
Tnpo3	0.00114555	-4.88651	0.662983	0.988247	-0.0510714
Tcf3	0.000359917	-4.64774	0.742586	0.988247	0.044529
Dcun1d3	1.80424e-05	-4.23587	0.758991	0.988247	0.0461232
Per3	0.00137925	3.63989	0.766662	0.988247	0.0356354
Rcbtb1	7.47204e-05	-4.94358	0.776952	0.988247	0.0248721
Stx5a	0.00105273	4.29944	0.779974	0.988247	0.0279417
Ralgds	0.000859561	-3.16036	0.795169	0.988247	0.0288231
Pnpla6	0.0018799	-5.00831	0.829992	0.988247	0.039022
Gtf2a2	0.00189852	-2.87306	0.830434	0.988247	-0.0431319
Sbno1	0.00158067	4.7734	0.852928	0.988247	-0.0269927
Arel1	0.000422789	3.76911	0.853427	0.988247	0.0368774
Dnmt1	0.000675784	-4.18863	0.86082	0.988247	-0.0349498
Fgfr1	0.000678561	-4.12772	0.874468	0.988247	0.0291436
Dlg3	0.000767808	3.16031	0.875678	0.988247	-0.0345363
Gabrg2	0.000554507	3.893	0.898245	0.988247	-0.0121392
Mettl5	0.00188903	-2.34197	0.923575	0.988247	-0.0160275
Haghl	0.00120186	-2.75506	0.94707	0.988247	0.00822131
Robo4	7.99947e-05	4.06756	0.997732	0.997732	-0.000768949
Tmem194b	0.00158511	-3.66217	-		-

## Sheet: Ethanol+StressTop25Gene(sleuth)
Column Legend
Gene	Gene symbol for transcripts as annotated by BioMart
p-value (sleuth)	p-value of the sleuth model
Beta (sleuth)	beta value as effect size from sleuth
p-value (DESeq2)	Wald test p-value: Ethanol + Stress vs Control (from DESeq2)
q-value (DESeq2)	false discovery rate adjusted p-value (DESeq2), using Benjamini-Hochberg
Log2 Fold Change (DESeq2)	effect size estimate; logarithmic scale to base 2 of fold change of Ethanol + Stress vs Control (from DESeq2)
Gene	p-value (sleuth)	Beta (sleuth)	p-value (DESeq2)	q-value (DESeq2)	Log2 Fold Change (DESeq2)
Alas2	7.70897e-05	1.08411	4.22628e-05	0.000972044	1.12445
Mmp16	7.72033e-05	-0.408068	0.000197205	0.00202451	-0.470482
2210016F16Rik	0.000156443	0.491543	0.000264067	0.00202451	0.721516
Crtac1	0.000297105	-0.33206	0.00037364	0.00214843	-0.492303
Kcna4	0.000824366	-0.44395	0.000641005	0.00294862	-0.596499
Smarcad1	0.000746556	0.476263	0.0378913	0.134911	0.214557
Polr2a	4.70891e-17	-0.956705	0.0410597	0.134911	-0.333452
Esrrb	2.88417e-07	-3.66468	0.0540901	0.155509	-0.841185
Top2b	0.000686651	-3.06706	0.0904384	0.210943	-0.263853
Kansl1l	0.000640999	0.413373	0.0935572	0.210943	0.306963
Trip12	2.5608e-05	-0.821762	0.100886	0.210943	-0.273124
Kdm6a	0.000579225	4.19874	0.123584	0.23687	-0.167323
Rb1cc1	0.000934956	-0.643829	0.172116	0.304513	-0.15819
Dlg3	0.000887437	3.12257	0.19092	0.313654	-0.288836
Glyctk	0.000146756	-4.66467	0.227537	0.348891	0.453654
Krba1	0.000555812	2.53848	0.262115	0.376791	-0.125336
Sbno1	9.86472e-05	5.88303	0.365101	0.4662	-0.131922
Fbxl4	0.000601925	-4.11002	0.374569	0.4662	0.154098
Suv39h2	0.000975945	3.74023	0.385122	0.4662	-0.182518
Robo4	0.00031325	3.7166	0.523612	0.602153	0.170598
Rnf38	0.000189563	-5.41755	0.867624	0.950255	-0.0195902
Slc25a51	0.000724127	-1.25375	0.924234	0.954649	0.00895853
Abi1	0.000371763	3.95501	0.954649	0.954649	0.0047187
Cyr61	2.02878e-05	-0.859923	-		-
Hist1h4i	0.000375959	0.450369	-		-
