# Supplementary material for: Hippocampal transcriptome analysis following maternal separation implicates altered RNA processing in a mouse model of fetal alcohol spectrum disorder
Source: J Neurodev Disord. 2020 May 16;12:15. doi: 10.1186/s11689-020-09316-3 (PMC7231420; doi:10.1186/s11689-020-09316-3)
Supplement: Supplementary file 8 — Additional file 8: Supplementary Table 6. Differentially expressed gene lists for Ethanol, Stress, and Ethanol + Stress as compared to controls via the HISAT2-featureCounts-DESeq2 pipeline, filtered by significance (p < 0.01). [file 11689_2020_9316_MOESM8_ESM.xlsx]

## Sheet: Ethanol (p<0.01)
Column Legend
baseMean	average of the normalized count values, dividing by size factors, taken over all samples
log2FoldChange	effect size estimate; logarithmic scale to base 2 of fold change of Ethanol vs Control
lfcSE	standard error estimate for the log2 fold change estimate
stat	Wald statistic: Ethanol vs Control
pvalue	Wald test p-value: Ethanol vs Control
qvalue	false discovery rate adjusted p-value, using Benjamini-Hochberg
ensembl	Ensembl ID
external_gene_name	Gene symbol for transcripts as annotated by BioMart
generank	gene rank based on p-value
baseMean	log2FoldChange	lfcSE	stat	pvalue	qvalue	ensembl	external_gene_name	generank
1204.39	1.28488	0.28644	4.48568	7.26806e-06	0.132566	ENSMUSG00000069919	Hba-a1	1
146.444	1.19906	0.274276	4.37174	1.2326e-05	0.132566	ENSMUSG00000025270	Alas2	2
260.837	0.669969	0.153517	4.36415	1.27619e-05	0.132566	ENSMUSG00000097156	Gm3764	3
2064.85	-0.340017	0.080894	-4.20324	2.63123e-05	0.204992	ENSMUSG00000034796	Cpne7	4
375.245	1.64037	0.437896	3.74603	0.000179658	1	ENSMUSG00000094050	Gm23472	5
472.158	1.15508	0.310731	3.71731	0.000201356	1	ENSMUSG00000069917	Hba-a2	6
368.699	1.1878	0.325294	3.65148	0.000260738	1	ENSMUSG00000073940	Hbb-bt	7
283.091	1.58589	0.441327	3.59346	0.000326316	1	ENSMUSG00000093956	Gm24497	8
586.929	0.415803	0.115932	3.58661	0.000335008	1	ENSMUSG00000041164	Zmiz2	9
1310.18	-0.33412	0.09844	-3.39415	0.000688423	1	ENSMUSG00000039904	Gpr37	10
30.2046	1.61774	0.484664	3.33786	0.000844269	1	ENSMUSG00000077167	Gm24119	11
347.609	-0.388423	0.117852	-3.29586	0.000981223	1	ENSMUSG00000034361	Cpne2	12
168.174	0.631428	0.192787	3.27526	0.00105566	1	ENSMUSG00000097545	Mir124a-1hg	13
2.47631	4.78355	1.48111	3.22971	0.00123914	1	ENSMUSG00000107966	Gm44001	14
1067.97	-0.270571	0.0878303	-3.08061	0.00206579	1	ENSMUSG00000026109	Tmeff2	15
2.92261	4.15984	1.35836	3.06239	0.00219575	1	ENSMUSG00000114193	Gm48139	16
474.635	0.357552	0.117181	3.05129	0.00227858	1	ENSMUSG00000090071	Cdk5r2	17
113.532	0.821939	0.269681	3.04782	0.00230511	1	ENSMUSG00000044468	Tent5c	18
3599.38	1.29094	0.424225	3.04305	0.0023419	1	ENSMUSG00000052305	Hbb-bs	19
16.499	1.26628	0.419308	3.01993	0.00252835	1	ENSMUSG00000034579	Pla2g3	20
15.1874	1.38288	0.459951	3.00657	0.00264211	1	ENSMUSG00000098041	Gm26981	21
112.002	0.691955	0.231132	2.99376	0.00275558	1	ENSMUSG00000080316	Spaca6	22
27.572	1.0881	0.364991	2.98118	0.00287139	1	ENSMUSG00000102657	Gm37899	23
28492.4	0.449307	0.152255	2.95102	0.00316723	1	ENSMUSG00000092341	Malat1	24
231.139	-0.667072	0.226054	-2.95094	0.00316805	1	ENSMUSG00000001930	Vwf	25
22.0309	1.03811	0.355472	2.92039	0.00349598	1	ENSMUSG00000107962	Gm43980	26
312.343	-0.353849	0.121177	-2.92011	0.00349913	1	ENSMUSG00000042473	Tbc1d8b	27
5.53433	2.29541	0.800654	2.86692	0.00414484	1	ENSMUSG00000114448	C630044B11Rik	28
89.7117	0.534229	0.187297	2.8523	0.00434035	1	ENSMUSG00000097589	Dleu2	29
4.0672	2.9528	1.03619	2.84967	0.00437648	1	ENSMUSG00000106570	C230071H17Rik	30
490.087	-0.278805	0.0995652	-2.80023	0.00510664	1	ENSMUSG00000031438	Rnf128	31
73.1503	-0.586299	0.210292	-2.78802	0.00530308	1	ENSMUSG00000054958	Nt5c1a	32
90.0452	-0.640134	0.230523	-2.77688	0.00548833	1	ENSMUSG00000103037	Pcdhgb1	33
1.51865	4.36162	1.57539	2.76859	0.0056299	1	ENSMUSG00000086015	4833417C18Rik	34
6.63854	4.12487	1.49282	2.76314	0.00572488	1	ENSMUSG00000118140	Gm4949	35
581.307	0.289156	0.104772	2.75986	0.00578268	1	ENSMUSG00000048644	Ctxn1	36
45.1161	0.735928	0.267693	2.74915	0.00597503	1	ENSMUSG00000116305	Lncppara	37
134.373	0.4242	0.15584	2.72203	0.00648829	1	ENSMUSG00000022194	Pabpn1	38
30.483	1.43692	0.52806	2.72113	0.00650594	1	ENSMUSG00000064451	Snora23	39
41.3034	1.09834	0.404128	2.7178	0.00657176	1	ENSMUSG00000010122	Slc47a1	40
21.5597	1.1433	0.420761	2.71721	0.0065834	1	ENSMUSG00000000409	Lck	41
293.608	0.383572	0.141206	2.7164	0.00659961	1	ENSMUSG00000035545	Leng8	42
626.209	0.251508	0.0926362	2.71501	0.00662746	1	ENSMUSG00000025034	Trim8	43
16.4656	1.13135	0.417876	2.70738	0.00678157	1	ENSMUSG00000111212	Gm47087	44
926.127	0.223985	0.0833758	2.68646	0.00722146	1	ENSMUSG00000038406	Scaf1	45
18.3771	1.10143	0.41231	2.67137	0.00755418	1	ENSMUSG00000078651	Aoc2	46
170.529	-0.419141	0.158206	-2.64933	0.00806505	1	ENSMUSG00000042284	Itga1	47
7.22173	1.9853	0.752239	2.63919	0.00831037	1	ENSMUSG00000105202	C230031I18Rik	48
34.5194	0.752507	0.285596	2.63487	0.00841697	1	ENSMUSG00000110710	C78859	49
1.67928	4.14377	1.58306	2.61757	0.00885596	1	ENSMUSG00000107546	Gm20560	50
237.142	0.465635	0.178649	2.60642	0.0091493	1	ENSMUSG00000074415	Mir100hg	51
5.19586	2.71235	1.04093	2.60571	0.00916831	1	ENSMUSG00000029454	Mapkapk5	52
727.58	-0.387387	0.148834	-2.60281	0.00924639	1	ENSMUSG00000027878	Notch2	53
4.11129	2.60352	1.00454	2.59176	0.00954869	1	ENSMUSG00000112955	Gm48889	54
5.03569	2.11182	0.815611	2.58924	0.00961871	1	ENSMUSG00000103377	Gm37180	55
22.1938	0.878261	0.340261	2.58114	0.00984758	1	ENSMUSG00000104344	Gm38077	56
13.9294	1.09391	0.424056	2.57963	0.00989073	1	ENSMUSG00000111390	Gm48796	57
5.25393	1.91762	0.744067	2.57722	0.00995987	1	ENSMUSG00000106539	Gm43670	58
1.5185	3.88014	1.50588	2.57666	0.00997599	1	ENSMUSG00000109559	Gm34280	59

## Sheet: Stress (p<0.01)
Column Legend
baseMean	average of the normalized count values, dividing by size factors, taken over all samples
log2FoldChange	effect size estimate; logarithmic scale to base 2 of fold change of Stress vs Control
lfcSE	standard error estimate for the log2 fold change estimate
stat	Wald statistic: Stress vs Control
pvalue	Wald test p-value: Stress vs Control
qvalue	false discovery rate adjusted p-value, using Benjamini-Hochberg
ensembl	Ensembl ID
external_gene_name	Gene symbol for transcripts as annotated by BioMart
generank	gene rank based on p-value
baseMean	log2FoldChange	lfcSE	stat	pvalue	qvalue	ensembl	external_gene_name	generank
16.068	1.41025	0.473113	2.98079	0.00287505	1	ENSMUSG00000039851	4932438H23Rik	1
30.5599	0.888912	0.308462	2.88175	0.0039547	1	ENSMUSG00000021835	Bmp4	2
109.346	-0.485414	0.17325	-2.80181	0.00508162	1	ENSMUSG00000033739	Fkbpl	3
73.4169	0.835246	0.306091	2.72875	0.0063574	1	ENSMUSG00000004105	Angptl2	4
146.444	0.74314	0.27678	2.68495	0.00725405	1	ENSMUSG00000025270	Alas2	5
87.8589	-0.517094	0.193687	-2.66974	0.00759094	1	ENSMUSG00000021483	Cdk20	6
1.77263	-4.30394	1.61454	-2.66574	0.00768198	1	ENSMUSG00000082414	Gm13303	7
18.6397	1.85445	0.701935	2.64191	0.00824393	1	ENSMUSG00000032988	Slc16a8	8
25.8949	1.02241	0.388638	2.63076	0.00851933	1	ENSMUSG00000048562	Sp8	9
2064.85	-0.211663	0.0807267	-2.62197	0.00874224	1	ENSMUSG00000034796	Cpne7	10
1.77447	4.1829	1.60183	2.61132	0.00901938	1	ENSMUSG00000038537	Mc3r	11
6.63854	3.90259	1.49611	2.60849	0.00909418	1	ENSMUSG00000118140	Gm4949	12

## Sheet: Ethanol+Stress (p<0.01)
Column Legend
baseMean	average of the normalized count values, dividing by size factors, taken over all samples
log2FoldChange	effect size estimate; logarithmic scale to base 2 of fold change of Ethanol + Stress vs Control
lfcSE	standard error estimate for the log2 fold change estimate
stat	Wald statistic: Ethanol + Stress vs Control
pvalue	Wald test p-value: Ethanol + Stress vs Control
qvalue	false discovery rate adjusted p-value, using Benjamini-Hochberg
ensembl	Ensembl ID
external_gene_name	Gene symbol for transcripts as annotated by BioMart
generank	gene rank based on p-value
baseMean	log2FoldChange	lfcSE	stat	pvalue	qvalue	ensembl	external_gene_name	generank
2064.85	-0.353962	0.0809106	-4.37472	1.21586e-05	0.378898	ENSMUSG00000034796	Cpne7	1
58.3589	-1.22929	0.299733	-4.10129	4.10846e-05	0.439012	ENSMUSG00000028195	Ccn1	2
146.444	1.12445	0.274608	4.09475	4.22628e-05	0.439012	ENSMUSG00000025270	Alas2	3
368.699	1.29806	0.325125	3.99248	6.53866e-05	0.509411	ENSMUSG00000073940	Hbb-bt	4
1204.39	1.08406	0.286545	3.78319	0.000154829	0.964986	ENSMUSG00000069919	Hba-a1	5
687.019	-0.470482	0.126386	-3.72257	0.000197205	1	ENSMUSG00000028226	Mmp16	6
186.51	0.721516	0.197772	3.64822	0.000264067	1	ENSMUSG00000021550	2210016F16Rik	7
866.352	-0.492303	0.138364	-3.55803	0.00037364	1	ENSMUSG00000042401	Crtac1	8
929.472	-0.423619	0.120945	-3.50257	0.000460793	1	ENSMUSG00000042807	Hecw2	9
154.777	0.99123	0.283055	3.5019	0.000461955	1	ENSMUSG00000031762	Mt2	10
82.8865	-0.939921	0.273216	-3.44021	0.000581253	1	ENSMUSG00000102440	Pcdhga9	11
671.438	-0.596499	0.17474	-3.41364	0.000641005	1	ENSMUSG00000042604	Kcna4	12
38.4439	0.946255	0.289346	3.27032	0.00107425	1	ENSMUSG00000075020	Mir670hg	13
154.885	0.580774	0.178471	3.25416	0.00113728	1	ENSMUSG00000094786	Gm14403	14
301.515	0.540303	0.166099	3.2529	0.00114234	1	ENSMUSG00000052942	Glis3	15
125.483	0.538129	0.16544	3.25272	0.00114307	1	ENSMUSG00000042745	Id1	16
271.92	-0.699054	0.217178	-3.21881	0.00128724	1	ENSMUSG00000020423	Btg2	17
472.158	0.997212	0.310921	3.20728	0.00133996	1	ENSMUSG00000069917	Hba-a2	18
125.491	0.619972	0.194368	3.18968	0.00142432	1	ENSMUSG00000060639	H4c9	19
260.99	0.560913	0.176859	3.17153	0.00151637	1	ENSMUSG00000047246	H2bc6	20
366.847	-0.382594	0.120993	-3.16211	0.00156633	1	ENSMUSG00000037573	Tob1	21
586.929	0.365929	0.116078	3.15244	0.00161914	1	ENSMUSG00000041164	Zmiz2	22
8.21836	2.65977	0.845692	3.14508	0.00166043	1	ENSMUSG00000056054	S100a8	23
2.07149	4.75356	1.51235	3.14316	0.00167133	1	ENSMUSG00000032484	Ngp	24
35.026	-1.08292	0.344792	-3.14081	0.00168481	1	ENSMUSG00000027568	Ntsr1	25
1288.57	0.272984	0.0875791	3.11699	0.00182705	1	ENSMUSG00000042978	Sbk1	26
372.012	-0.497861	0.159909	-3.11341	0.00184941	1	ENSMUSG00000015568	Lpl	27
59.0201	0.753178	0.242089	3.11116	0.00186351	1	ENSMUSG00000040043	Rbms2	28
168.6	-0.637401	0.205601	-3.10018	0.00193404	1	ENSMUSG00000075270	Pde11a	29
295.679	0.463901	0.149689	3.0991	0.00194107	1	ENSMUSG00000035237	Lcat	30
86.1614	0.679457	0.219447	3.09623	0.00195999	1	ENSMUSG00000033685	Ucp2	31
1876.39	-0.265051	0.0856471	-3.09468	0.00197022	1	ENSMUSG00000021670	Hmgcr	32
1181.53	0.331613	0.108005	3.07035	0.0021381	1	ENSMUSG00000031700	Gpt2	33
105.095	-0.651653	0.213589	-3.05097	0.00228105	1	ENSMUSG00000032515	Csrnp1	34
539.159	-0.443848	0.145627	-3.04785	0.00230487	1	ENSMUSG00000034780	B3galt1	35
148.681	-0.542728	0.178304	-3.04384	0.00233579	1	ENSMUSG00000109006	B230209E15Rik	36
3599.38	1.27905	0.424226	3.01503	0.00256958	1	ENSMUSG00000052305	Hbb-bs	37
82.0917	0.554586	0.183944	3.01497	0.00257008	1	ENSMUSG00000016087	Fli1	38
5.19586	3.09037	1.03017	2.99987	0.00270098	1	ENSMUSG00000029454	Mapkapk5	39
782.542	-0.377292	0.126943	-2.97212	0.00295748	1	ENSMUSG00000022342	Kcnv1	40
2803	-0.374445	0.127269	-2.94215	0.00325947	1	ENSMUSG00000044308	Ubr3	41
136.453	-0.559416	0.190889	-2.93059	0.00338321	1	ENSMUSG00000030757	Zkscan2	42
113.532	0.790064	0.269875	2.92752	0.00341679	1	ENSMUSG00000044468	Tent5c	43
90.7261	-0.593885	0.203745	-2.91484	0.00355867	1	ENSMUSG00000052566	Hook2	44
308.565	-0.421613	0.144703	-2.91364	0.00357247	1	ENSMUSG00000026519	Tmem63a	45
3.46806	-3.45424	1.21048	-2.8536	0.00432265	1	ENSMUSG00000111465	Gm47113	46
260.837	0.441024	0.154647	2.85182	0.00434693	1	ENSMUSG00000097156	Gm3764	47
2186.27	0.256944	0.090183	2.84914	0.00438373	1	ENSMUSG00000044352	Sowaha	48
1174.48	0.322702	0.113351	2.84692	0.00441438	1	ENSMUSG00000021277	Traf3	49
264.965	-0.568724	0.199814	-2.84627	0.00442351	1	ENSMUSG00000049148	Plcxd3	50
14.938	-1.37901	0.484512	-2.84617	0.00442482	1	ENSMUSG00000048949	Gm6206	51
1422.12	-0.487584	0.172581	-2.82525	0.00472443	1	ENSMUSG00000051323	Pcdh19	52
2059.37	0.536899	0.190285	2.82155	0.00477917	1	ENSMUSG00000031760	Mt3	53
1757.16	-0.230257	0.0821894	-2.80154	0.0050859	1	ENSMUSG00000060681	Slc9a6	54
2391.92	-0.456495	0.163761	-2.78757	0.00531054	1	ENSMUSG00000037362	Ccn3	55
1166	0.395053	0.14176	2.78678	0.00532344	1	ENSMUSG00000046329	Slc25a23	56
176.737	0.450596	0.161766	2.78547	0.00534502	1	ENSMUSG00000036764	Dnajc12	57
60.2934	0.657576	0.236555	2.7798	0.00543923	1	ENSMUSG00000028179	Cth	58
668.593	-0.691392	0.249179	-2.77468	0.00552554	1	ENSMUSG00000052837	Junb	59
1041	-0.349517	0.126058	-2.77268	0.00555974	1	ENSMUSG00000040265	Dnm3	60
127.18	0.578678	0.208811	2.7713	0.0055833	1	ENSMUSG00000032006	Pdgfd	61
65.8785	-0.724686	0.262147	-2.76443	0.0057022	1	ENSMUSG00000051747	Ttn	62
45.1161	0.739297	0.267625	2.76244	0.00573712	1	ENSMUSG00000116305	Lncppara	63
21.694	1.01801	0.368552	2.76219	0.00574146	1	ENSMUSG00000026276	2020-09-02	64
158.063	0.457528	0.165659	2.76186	0.00574737	1	ENSMUSG00000026176	Ctdsp1	65
353.396	-0.353833	0.128378	-2.75618	0.00584816	1	ENSMUSG00000008200	Fnbp4	66
278.407	-0.499602	0.18166	-2.75021	0.00595571	1	ENSMUSG00000089809	Rasgef1b	67
305.544	0.402761	0.146629	2.74679	0.00601811	1	ENSMUSG00000024197	Plin3	68
17.4089	1.29621	0.472263	2.74469	0.00605687	1	ENSMUSG00000020377	Ltc4s	69
2635.4	-0.318742	0.116394	-2.73848	0.00617232	1	ENSMUSG00000034488	Edil3	70
50.5539	0.700549	0.257095	2.72486	0.00643279	1	ENSMUSG00000009378	Slc16a12	71
337.564	0.36151	0.132805	2.72212	0.00648651	1	ENSMUSG00000049577	Zfpm1	72
1067.97	-0.238612	0.0877382	-2.71959	0.00653631	1	ENSMUSG00000026109	Tmeff2	73
1150.17	0.442618	0.162905	2.71704	0.00658696	1	ENSMUSG00000048240	Gng7	74
38.6862	0.72709	0.267746	2.71559	0.00661571	1	ENSMUSG00000044583	Tlr7	75
521.349	-0.43061	0.158592	-2.71521	0.00662342	1	ENSMUSG00000096914	Galntl6	76
88.6677	-0.581653	0.215277	-2.70188	0.00689482	1	ENSMUSG00000037169	Mycn	77
250.762	0.392345	0.145464	2.6972	0.00699254	1	ENSMUSG00000040957	Cables1	78
11.5384	2.17535	0.806848	2.69611	0.00701551	1	ENSMUSG00000056071	S100a9	79
508.341	0.460846	0.171027	2.69458	0.00704764	1	ENSMUSG00000036905	C1qb	80
290.408	-0.3255	0.120873	-2.69291	0.00708305	1	ENSMUSG00000063049	Ing2	81
32.7651	0.888908	0.330373	2.69062	0.00713201	1	ENSMUSG00000072620	Slfn2	82
317.805	0.400473	0.148845	2.69054	0.00713369	1	ENSMUSG00000017400	Stac2	83
29.4751	1.03795	0.387137	2.68111	0.00733789	1	ENSMUSG00000044258	Ctla2a	84
12.8317	1.22013	0.457894	2.66467	0.00770648	1	ENSMUSG00000097099	Gm9917	85
85.0571	0.519803	0.196279	2.64829	0.00809002	1	ENSMUSG00000012296	Tjap1	86
59.848	0.662567	0.250997	2.63975	0.00829683	1	ENSMUSG00000001943	Vsig2	87
96.8155	0.637811	0.241825	2.63749	0.00835212	1	ENSMUSG00000067455	H4c11	88
1775.52	-0.462305	0.175464	-2.63475	0.0084199	1	ENSMUSG00000026234	Ncl	89
2.5814	3.68558	1.39991	2.63273	0.00847022	1	ENSMUSG00000000386	Mx1	90
184.524	0.491938	0.187094	2.62937	0.00855439	1	ENSMUSG00000052748	Swt1	91
1565.01	-0.7162	0.273233	-2.6212	0.00876197	1	ENSMUSG00000026463	Atp2b4	92
6414.79	0.256148	0.0978697	2.61723	0.00886465	1	ENSMUSG00000062661	Ncs1	93
421.881	-0.489599	0.187303	-2.61394	0.00895039	1	ENSMUSG00000017721	Pigt	94
184.51	0.537444	0.206022	2.60867	0.00908948	1	ENSMUSG00000059498	Fcgr3	95
5266.25	-0.213426	0.0818331	-2.60807	0.00910547	1	ENSMUSG00000020402	Vdac1	96
151.381	-0.379757	0.145706	-2.60632	0.00915218	1	ENSMUSG00000047777	Phf13	97
408.555	-0.360045	0.138483	-2.59992	0.00932461	1	ENSMUSG00000030795	Fus	98
33.8621	1.1698	0.450428	2.59709	0.00940186	1	ENSMUSG00000048416	Mlf1	99
58.777	-0.625687	0.241528	-2.59053	0.00958283	1	ENSMUSG00000049562	Ap5b1	100
165.133	-0.496845	0.192446	-2.58174	0.0098304	1	ENSMUSG00000040495	Chrm4	101
540.163	-0.466859	0.1811	-2.5779	0.00994024	1	ENSMUSG00000054034	Tceal5	102
695.827	-0.584152	0.226659	-2.57722	0.00995972	1	ENSMUSG00000031558	Slit2	103
